# Supplementary material for: Impact of Electron Beam Treatment and Storage Duration on Microbial Stability and Phytochemical Integrity in Hemp Flowers
Source: Molecules. 2025 Sep 3;30(17):3601. doi: 10.3390/molecules30173601 (PMC12430370; doi:10.3390/molecules30173601)
Supplement: Supplementary file 1 [file molecules-30-03601-s001.zip]

Archive with 1 entries (1 files):
- molecules-3794499-supplementary.pdf
